# Supplementary material for: Chemoenzymatic indican for light-driven denim dyeing
Source: Nat Commun. 2024 Feb 27;15:1489. doi: 10.1038/s41467-024-45749-3 (PMC10899603; doi:10.1038/s41467-024-45749-3)
Supplement: Supplementary file 4 — Source Data [file 41467_2024_45749_MOESM4_ESM.xlsx]

## Sheet: Figure 2C
Figure 2C
Melting temperatures of PtUGT1 variants
			Tm	Mean Tm	Std. Error of the mean	∆Tm
	Samples	PtUGT1 WT - 1	50.13	50	0.17
		PtUGT1 WT - 2	50.2
		PtUGT1 WT - 3	49.66
		1 (Mut 58) - 1	51.1	51.17	0.13	∆1,2°C
		1 (Mut 58) - 2	51.43
		1 (Mut 58) - 3	50.99
		2 (Mut 71) - 1	52.76	52.82	0.07	∆2,8°C
		2 (Mut 71) - 2	52.97
		2 (Mut 71) - 3	52.74
		3 (Mut 74) -1	54.45	54.61	0.1	∆4,6°C
		3 (Mut 74) - 2	54.78
		3 (Mut 74) - 3	54.61
		4 (Mut 77) - 1	55.6	55.88	0.21	∆5,9°C
		4 (Mut 77) - 2	55.76
		4 (Mut 77) - 3	56.28
		5 (Mut 80) - 1	55.91	56.03	0.06	∆6,0°C
		5 (Mut 80) - 2	56.07
		5 (Mut 80) - 3	56.12
		6 (Mut 81) - 1	56.75	56.76	0.08	∆6,8°C
		6 (Mut 81) - 2	56.63
		6 (Mut 81) - 3	56.91
		7 (Mut 85) - 1	57.68	57.83	0.11	∆7,8°C
		7 (Mut 85) - 1	57.77
		7 (Mut 85) - 1	58.05
		8 (Mut 86) - 1	58.82	58.92	0.08	∆8,9°C
		8 (Mut 86) - 2	58.85
		8 (Mut 86) - 3	59.08
		10 (Mut 87) - 1	63.06	63.14	0.07	∆13,1°C
		10 (Mut 87) - 2	63.07
		10 (Mut 87) - 3	63.28
		11 (Mut 88) - 1	63.22	63.34	0.06	∆13,3°C
		11 (Mut 88) - 2	63.39
		11 (Mut 88) - 3	63.42
		13 (Mut 89) - 1	63.41	63.84	0.22	∆14,1°C
		13 (Mut 89) - 2	64.12
		13 (Mut 89) - 3	64
		12 (Mut 90) - 1	65.49	65.64	0.08	∆15,6°C
		12 (Mut 90) - 2	65.66
		12 (Mut 90) - 3	65.78

## Sheet: Figure 3A
Figure 3A
Indican Synthesis using PtUGT1 WT and PtUGT1 Mut 87
			Time [h]
			1	2	3	6	12	24	32
	Samples	Wt 5 𝜇g [mM Indican]	-0.131306	-0.160205	-0.158049	-0.317146	-0.303038	-0.294598	-0.28548
		Std. Dev	0.0594988	0.000333168	0.000853603	0.00094837	0.00240261	0.0176399	0.0224463
		Wt 10 𝜇g [mM Indican]	-0.159004	-0.149425	-0.145297	-0.287144	-0.269647	-0.214066	-0.259604
		Std. Dev	0.00129366	0.000615288	0.00339831	0.00161125	0.0018141	0.0801563	0.0120185
		Wt 20 𝜇g [mM Indican]	-0.14619	-0.122501	-0.100627	-0.16304	-0.181966	-0.16052	-0.149612
		Std. Dev	0.00240326	0.00541742	0.00886611	0.104397	0.0288409	0.0443033	0.0503329
		Wt 50 𝜇g [mM Indican]	-0.107744	-0.0397379	0.0113045	-0.0502585	0.0109575	0.0925898	0.130025
		Std. Dev	0.00471497	0.00260905	0.014824	0.00688539	0.0410816	0.0224753	0.0829019
		Mut 87 5 𝜇g [mM Indican]	3.18394	4.41333	6.58799	10.0726	13.5078	15.9374	18.3875
		Std. Dev	0.39955	0.0222164	0.188661	0.279149	0.159917	2.05089	2.85139
		Mut 87 10 𝜇g [mM Indican]	4.87548	7.04384	9.55117	14.2768	20.5377	23.7686	26.6831
		Std. Dev	0.120629	0.209666	0.244311	0.297401	0.388506	1.9238	3.75225
		Mut 87 20 𝜇g [mM Indican]	6.82849	10.2022	13.1895	18.9935	28.9743	35.5935	39.288
		Std. Dev	0.250882	0.536516	0.147103	0.711607	0.168807	2.66258	4.49335
		Mut 87 50 𝜇g [mM Indican]	10.9276	15.5838	19.763	28.6214	42.0845	55.9185	64.7127
		Std. Dev	0.158773	0.893624	0.155228	2.10634	0.777608	2.36446	10.2213
			Time [h]
			1			2			3			6			12			24			32
			[mM Indican]	Mean	Std. Deviation	[mM Indican]	Mean	Std. Deviation	[mM Indican]	Mean	Std. Deviation	[mM Indican]	Mean	Std. Deviation	[mM Indican]	Mean	Std. Deviation	[mM Indican]	Mean	Std. Deviation	[mM Indican]	Mean	Std. Deviation
	Samples	Wt 5 𝜇g - 1	-0.165288	-0.131306	0.0594988	-0.159836	-0.160205	0.000333168	-0.158542	-0.158049	0.000853603	-0.316899	-0.317146	0.00094837	-0.300636	-0.303038	0.00240261	-0.274391	-0.294598	0.0176399	-0.299712	-0.28548	0.0224463
		Wt 5 𝜇g - 2	-0.166027			-0.160298			-0.157064			-0.316345			-0.303038			-0.302484			-0.297124
		Wt 5 𝜇g - 3	-0.0626042			-0.160483			-0.158542			-0.318193			-0.305441			-0.30692			-0.259604
		Wt 10 𝜇g - 1	-0.15845	-0.159004	0.00129366	-0.149024	-0.149425	0.000615288	-0.142371	-0.145297	0.00339831	-0.286035	-0.287144	0.00161125	-0.267552	-0.269647	0.0018141	-0.121511	-0.214066	0.0801563	-0.247405	-0.259604	0.0120185
		Wt 10 𝜇g - 2	-0.160483			-0.149117			-0.144496			-0.286405			-0.270694			-0.259974			-0.271434
		Wt 10 𝜇g - 3	-0.15808			-0.150133			-0.149024			-0.288992			-0.270694			-0.260713			-0.259974
		Wt 20 𝜇g - 1	-0.143757	-0.14619	0.00240326	-0.120653	-0.122501	0.00541742	-0.0958823	-0.100627	0.00886611	-0.043108	-0.16304	0.104397	-0.157933	-0.181966	0.0288409	-0.111341	-0.16052	0.0443033	-0.0939603	-0.149612	0.0503329
		Wt 20 𝜇g - 2	-0.146252			-0.128601			-0.110856			-0.233542			-0.213948			-0.197311			-0.19195
		Wt 20 𝜇g - 3	-0.148562			-0.11825			-0.0951429			-0.212469			-0.174017			-0.172908			-0.162925
		Wt 50 𝜇g - 1	-0.103462	-0.107744	0.00471497	-0.0379196	-0.0397379	0.00260905	-0.00148833	0.0113045	0.014824	-0.058087	-0.0502585	0.00688539	0.00442123	0.0109575	0.0410816	0.071378	0.0925898	0.0224753	0.0761875	0.130025	0.0829019
		Wt 50 𝜇g - 2	-0.106974			-0.0427273			0.0275501			-0.0475463			-0.0264641			0.116145			0.225492
		Wt 50 𝜇g - 3	-0.112797			-0.0385668			0.00785164			-0.0451422			0.0549153			0.0902462			0.0883963
		Mut 87 5 𝜇g - 1	3.58874	3.18394	0.39955	4.4294	4.41333	0.0222164	6.48277	6.58799	0.188661	9.77884	10.0726	0.279149	13.6859	13.5078	0.159917	18.2893	15.9374	2.05089	21.5876	18.3875	2.85139
		Mut 87 5 𝜇g - 2	2.78986			4.42261			6.8058			10.3344			13.3764			15.0013			17.4583
		Mut 87 5 𝜇g - 3	3.17322			4.38798			6.47541			10.1047			13.4612			14.5216			16.1166
		Mut 87 10 𝜇g - 1	4.98508	4.87548	0.120629	6.8126	7.04384	0.209666	9.4725	9.55117	0.244311	14.5294	14.2768	0.297401	20.9808	20.5377	0.388506	25.726	23.7686	1.9238	30.9033	26.6831	3.75225
		Mut 87 10 𝜇g - 2	4.89513			7.22155			9.82513			14.3521			20.2554			21.8803			25.4226
		Mut 87 10 𝜇g - 3	4.74624			7.09737			9.35589			13.949			20.3768			23.6995			23.7234
		Mut 87 20 𝜇g - 1	6.99169	6.82849	0.250882	9.69484	10.2022	0.536516	13.0305	13.1895	0.147103	19.6565	18.9935	0.711607	28.8245	28.9743	0.168807	37.8924	35.5935	2.66258	43.59	39.288	4.49335
		Mut 87 20 𝜇g - 2	6.53961			10.7638			13.3209			18.2417			28.9413			36.212			39.6489
		Mut 87 20 𝜇g - 3	6.95418			10.1481			13.217			19.0824			29.1572			32.6761			34.6251
		Mut 87 50 𝜇g - 1	11.0801	10.9276	0.158773	14.6057	15.5838	0.893624	19.8768	19.763	0.155228	29.794	28.6214	2.10634	42.1068	42.0845	0.777608	57.5965	55.9185	2.36446	73.7204	64.7127	10.2213
		Mut 87 50 𝜇g - 2	10.7632			15.7884			19.5862			26.1897			41.296			53.2143			53.6043
		Mut 87 50 𝜇g - 3	10.9394			16.3575			19.8261			29.8805			42.8507			56.9446			66.8135

## Sheet: Figure 3B
Figure 3B
Thermal tolerance of PtUGT1 and selected variants
				40°C
				DCP-Glucoside Peak Area	Mean	Std. Dev	% Rel. Activity	% Std. Dev	% Rel. Activity replicate
		Samples	PtUGT1 WT - 1	0.0722	0.069	0.00306105	1	0.044363	1.04638
			PtUGT1 WT - 2	0.0687					0.995652
			PtUGT1 WT - 3	0.0661					0.957971
			Mut 87 - 1	0.0718	0.0732	0.00225389	1.06087	0.032665	1.04058
			Mut 87 - 1	0.0758					1.09855
			Mut 87 - 1	0.072					1.04348
			Mut 88 - 1	0.0691	0.0683	0.00138564	0.989855	0.0200817	1.00145
			Mut 88 - 1	0.0691					1.00145
			Mut 88 - 1	0.0667					0.966667
			Mut 90 - 1	0.0613	0.0605667	0.000702377	0.877778	0.0101794	0.888406
			Mut 90 - 1	0.0605					0.876812
			Mut 90 - 1	0.0599					0.868116
				55°C
				DCP-Glucoside Peak Area	Mean	Std. Dev	% Rel. Activity	% Std. Dev	% Rel. Activity replicate
		Samples	PtUGT1 WT - 1 at 40°C	0.0781	0.0792333	0.00170978	1	0.021579	0.985696
			PtUGT1 WT - 2 at 40°C	0.0812					1.02482
			PtUGT1 WT - 3 at 40°C	0.0784					0.989483
			PtUGT1 WT - 1	0	0	0	0	0	0
			PtUGT1 WT - 2	0					0
			PtUGT1 WT - 3	0					0
			Mut 87 - 1	0.1008	0.0990333	0.00153731	1.24989	0.0194024	1.27219
			Mut 87 - 1	0.0983					1.24064
			Mut 87 - 1	0.098					1.23685
			Mut 88 - 1	0.0884	0.0853	0.00377227	1.07657	0.0476096	1.11569
			Mut 88 - 1	0.0864					1.09045
			Mut 88 - 1	0.0811					1.02356
			Mut 90 - 1	0.0751	0.0759	0.000754983	0.95793	0.00952861	0.947833
			Mut 90 - 1	0.076					0.959192
			Mut 90 - 1	0.0766					0.966765
				60°C
				DCP-Glucoside Peak Area	Mean	Std. Dev	% Rel. Activity	% Std. Dev	% Rel. Activity replicate
		Samples	PtUGT1 WT - 1 at 40°C	0.0372	0.0368333	0.000723418	1	0.0196403	1.00995
			PtUGT1 WT - 2 at 40°C	0.0373					1.01267
			PtUGT1 WT - 3 at 40°C	0.036					0.977376
			PtUGT1 WT - 1	0	0	0	0	0	0
			PtUGT1 WT - 2	0					0
			PtUGT1 WT - 3	0					0
			Mut 87 - 1	0.0235	0.0213667	0.00413562	0.58009	0.112279	0.638009
			Mut 87 - 1	0.024					0.651584
			Mut 87 - 1	0.0166					0.450679
			Mut 88 - 1	0.0278	0.0240667	0.00365285	0.653394	0.0991725	0.754751
			Mut 88 - 1	0.0239					0.648869
			Mut 88 - 1	0.0205					0.556561
			Mut 90 - 1	0.0226	0.0209	0.00153948	0.567421	0.0417958	0.613575
			Mut 90 - 1	0.0205					0.556561
			Mut 90 - 1	0.0196					0.532127

## Sheet: Figure 3C
Figure 3C
Organic solvent tolerance of PtUGT1 and selected variants
			PtUGT1 WT
			DCP-Glucoside Peak Area	Mean	Std. Dev	% Rel. Activity	% Std. Dev	% Rel. Activity replicate
	Samples	Water - 1	0.0559	0.0538667	0.00241316	1	0.0447987	1.03775
		Water - 2	0.0512					0.950495
		Water - 3	0.0545					1.01176
		Acetone 15% - 1	0.0129	0.0126	0.0003	0.233911	0.00556931	0.23948
		Acetone 15% - 2	0.0123					0.228342
		Acetone 15% - 3	0.0126					0.233911
		Acetonitrile 15% - 1	0	0	0	0	0	0
		Acetonitrile 15% - 2	0					0
		Acetonitrile 15% - 3	0					0
		2-propanol 15% - 1	0	0	0	0	0	0
		2-propanol 15% - 2	0					0
		2-propanol 15% - 3	0					0
			PtUGT1 Mut 87
			DCP-Glucoside Peak Area	Mean	Std. Dev	% Rel. Activity	% Std. Dev	% Rel. Activity replicate
	Samples	Water - 1	0.0485	0.0492333	0.000702377	1	0.0142663	0.985105
		Water - 2	0.0493					1.00135
		Water - 3	0.0499					1.01354
		Acetone 15% - 1	0.0103	0.0106667	0.000907377	0.216655	0.0184301	0.209208
		Acetone 15% - 2	0.0117					0.237644
		Acetone 15% - 3	0.01					0.203114
		Acetonitrile 15% - 1	0.0053	0.0057	0.0004	0.115775	0.00812458	0.107651
		Acetonitrile 15% - 2	0.0061					0.1239
		Acetonitrile 15% - 3	0.0057					0.115775
		2-propanol 15% - 1	0.0106	0.0094	0.00137477	0.190928	0.0279236	0.215301
		2-propanol 15% - 2	0.0079					0.16046
		2-propanol 15% - 3	0.0097					0.197021
			PtUGT1 Mut 88
			DCP-Glucoside Peak Area	Mean	Std. Dev	% Rel. Activity	% Std. Dev	% Rel. Activity replicate
	Samples	Water - 1	0.0512	0.0501667	0.00187705	1	0.0374164	1.0206
		Water - 2	0.048					0.956811
		Water - 3	0.0513					1.02259
		Acetone 15% - 1	0.0102	0.0100667	0.000416333	0.200664	0.008299	0.203322
		Acetone 15% - 2	0.0104					0.207309
		Acetone 15% - 3	0.0096					0.191362
		Acetonitrile 15% - 1	0.0051	0.00466667	0.000404145	0.0930233	0.00805605	0.101661
		Acetonitrile 15% - 2	0.0046					0.0916944
		Acetonitrile 15% - 3	0.0043					0.0857143
		2-propanol 15% - 1	0.0072	0.00593333	0.00125033	0.118272	0.0249236	0.143522
		2-propanol 15% - 2	0.0047					0.0936877
		2-propanol 15% - 3	0.0059					0.117608
			PtUGT1 Mut 90
			DCP-Glucoside Peak Area	Mean	Std. Dev	% Rel. Activity	% Std. Dev	% Rel. Activity replicate
	Samples	Water - 1	0.0461	0.0411333	0.00440492	1	0.107089	1.12075
		Water - 2	0.0377					0.916532
		Water - 3	0.0396					0.962723
		Acetone 15% - 1	0.0055	0.00596667	0.00136137	0.145057	0.0330966	0.133712
		Acetone 15% - 2	0.0075					0.182334
		Acetone 15% - 3	0.0049					0.119125
		Acetonitrile 15% - 1	0.0033	0.00306667	0.000493288	0.0745543	0.0119924	0.0802269
		Acetonitrile 15% - 2	0.0025					0.060778
		Acetonitrile 15% - 3	0.0034					0.082658
		2-propanol 15% - 1	0.0056	0.00493333	0.00061101	0.119935	0.0148544	0.136143
		2-propanol 15% - 2	0.0048					0.116694
		2-propanol 15% - 3	0.0044					0.106969

## Sheet: Figure 3D
Figure 3D
Shelf lives of PtUGT1 WT and PtUGT1 Mut 87
			Pre-incubationTime [min]
			No pre-incubation						10						20						40						80						160						320
			DCP-Glucoside Peak Area	Mean	Std. Dev	% Res. Activity	% Std. Dev	% Res. Act. replicate	DCP-Glucoside Peak Area	Mean	Std. Dev	% Res. Activity	% Std. Dev	% Res. Act. replicate	DCP-Glucoside Peak Area	Mean	Std. Dev	% Res. Activity	% Std. Dev	% Res. Act. replicate	DCP-Glucoside Peak Area	Mean	Std. Dev	% Res. Activity	% Std. Dev	% Res. Act. replicate	DCP-Glucoside Peak Area	Mean	Std. Dev	% Res. Activity	% Std. Dev	% Res. Act. replicate	DCP-Glucoside Peak Area	Mean	Std. Dev	% Res. Activity	% Std. Dev	% Res. Act. replicate	DCP-Glucoside Peak Area	Mean	Std. Dev	% Res. Activity	% Std. Dev	% Res. Act. replicate
	Samples	PtUGT1 WT - 1	0.0096	0.0104667	0.00102632	1	0.0980561	0.917197	0.0085	0.00846667	0.000550757	0.808917	0.0526201	0.812102	0.0068	0.0071	0.000519615	0.678344	0.0496448	0.649682	0.0051	0.00546667	0.000404145	0.522293	0.0386126	0.487261	0.0036	0.00376667	0.000208167	0.359873	0.0198885	0.343949	0.0015	0.00176667	0.000251661	0.16879	0.0240441	0.143312	0.0007	0.0008	0.0001	0.0764331	0.00955414	0.066879
		PtUGT1 WT - 2	0.0116					1.10828	0.0079					0.754777	0.0068					0.649682	0.0054					0.515924	0.004					0.382166	0.002					0.191083	0.0008					0.0764331
		PtUGT1 WT - 3	0.0102					0.974522	0.009					0.859873	0.0077					0.735669	0.0059					0.563694	0.0037					0.353503	0.0018					0.171975	0.0009					0.0859873
		Mut 87 - 1	0.0281	0.0264	0.00285832	1	0.10827	1.06439	0.0252	0.0261667	0.00112398	0.991162	0.042575	0.954545	0.0265	0.0266	0.00105357	1.00758	0.0399078	1.00379	0.0274	0.0272	0.0006245	1.0303	0.0236553	1.03788	0.0246	0.0258	0.00108167	0.977273	0.0409722	0.931818	0.022	0.0252667	0.00282902	0.957071	0.10716	0.833333	0.0281	0.0270667	0.000929157	1.02525	0.0351954	1.06439
		Mut 87 - 2	0.028					1.06061	0.0274					1.03788	0.0256					0.969697	0.0265					1.00379	0.0261					0.988636	0.0269					1.01894	0.0263					0.996212
		Mut 87 - 3	0.0231					0.875	0.0259					0.981061	0.0277					1.04924	0.0277					1.04924	0.0267					1.01136	0.0269					1.01894	0.0268					1.01515
			Pre-incubationTime [H]
			No pre-incubation						24						48						72						96						192						216
			DCP-Glucoside Peak Area	Mean	Std. Dev	% Res. Activity	% Std. Dev	% Res. Act. replicate	DCP-Glucoside Peak Area	Mean	Std. Dev	% Res. Activity	% Std. Dev	% Res. Act. replicate	DCP-Glucoside Peak Area	Mean	Std. Dev	% Res. Activity	% Std. Dev	% Res. Act. replicate	DCP-Glucoside Peak Area	Mean	Std. Dev	% Res. Activity	% Std. Dev	% Res. Act. replicate	DCP-Glucoside Peak Area	Mean	Std. Dev	% Res. Activity	% Std. Dev	% Res. Act. replicate	DCP-Glucoside Peak Area	Mean	Std. Dev	% Res. Activity	% Std. Dev	% Res. Act. replicate	DCP-Glucoside Peak Area	Mean	Std. Dev	% Res. Activity	% Std. Dev	% Res. Act. replicate
	Samples	Mut 87 - 1	0.0158	0.0162333	0.00111505	1	0.0686888	0.973306	0.0088	0.00996667	0.00104083	0.613963	0.064117	0.542094	0.0088	0.00883333	0.000550757	0.544148	0.0339275	0.542094	0.009	0.009	0.0006	0.554415	0.036961	0.554415	0.0044	0.00496667	0.000550757	0.305955	0.0339275	0.271047	0.0042	0.00443333	0.000493288	0.273101	0.0303874	0.258727	0.0044	0.0041	0.000360555	0.252567	0.0222108	0.271047
		Mut 87 - 2	0.0175					1.07803	0.0103					0.634497	0.0094					0.579055	0.0084					0.517454	0.005					0.308008	0.005					0.308008	0.0042					0.258727
		Mut 87 - 3	0.0154					0.948665	0.0108					0.665298	0.0083					0.511294	0.0096					0.591376	0.0055					0.338809	0.0041					0.252567	0.0037					0.227926
			Pre-incubationTime [Month]
			No pre-incubation						0.5						1						2						3						4
			DCP-Glucoside Peak Area	Mean	Std. Dev	% Res. Activity	% Std. Dev	% Res. Act. replicate	DCP-Glucoside Peak Area	Mean	Std. Dev	% Res. Activity	% Std. Dev	% Res. Act. replicate	DCP-Glucoside Peak Area	Mean	Std. Dev	% Res. Activity	% Std. Dev	% Res. Act. replicate	DCP-Glucoside Peak Area	Mean	Std. Dev	% Res. Activity	% Std. Dev	% Res. Act. replicate	DCP-Glucoside Peak Area	Mean	Std. Dev	% Res. Activity	% Std. Dev	% Res. Act. replicate	DCP-Glucoside Peak Area	Mean	Std. Dev	% Res. Activity	% Std. Dev	% Res. Act. replicate
	Samples	PtUGT1 WT - 1	0.0331	0.0303333	0.0024379	1	0.0803702	1.09121	0.0265	0.0258667	0.00136504	0.852747	0.0450013	0.873626	0.0283	0.0267667	0.00337244	0.882418	0.111179	0.932967	0.0166	0.0172333	0.00070946	0.568132	0.0233888	0.547253	0.0174	0.0145	0.00253574	0.478022	0.083596	0.573626	0.01	0.0105333	0.000757188	0.347253	0.0249622	0.32967
		PtUGT1 WT - 2	0.0294					0.969231	0.0268					0.883516	0.0291					0.959341	0.0171					0.563736	0.0127					0.418681	0.0102					0.336264
		PtUGT1 WT - 3	0.0285					0.93956	0.0243					0.801099	0.0229					0.754945	0.018					0.593407	0.0134					0.441758	0.0114					0.375824
		Mut 87 - 1	0.0402	0.0436	0.00305123	1	0.0699823	0.922018	0.0449	0.0428667	0.00460036	0.98318	0.105513	1.02982	0.0466	0.0442333	0.00319427	1.01453	0.073263	1.06881	0.0417	0.0432	0.0018735	0.990826	0.0429702	0.956422	0.0397	0.0385	0.001253	0.883028	0.0287384	0.91055	0.0376	0.0369333	0.00160728	0.847095	0.0368641	0.862385
		Mut 87 - 2	0.0461					1.05734	0.0376					0.862385	0.0406					0.931193	0.0426					0.977064	0.0386					0.885321	0.0351					0.805046
		Mut 87 - 3	0.0445					1.02064	0.0461					1.05734	0.0455					1.04358	0.0453					1.03899	0.0372					0.853211	0.0381					0.873853

## Sheet: Figure 4B
Figure 4B
LCA mid points of dyestuff production
	Impact	A1	A2	A3	A4	A5	B5		Conventional_Production	Enzymatic_Production
	Global warming	6.72	42.8	1.5	1.02e-05	4.95e-06	0.645		51.02	51.665
	Stratospheric ozone depletion	6.3e-05	9.23e-06	5.18e-07	2.62e-12	1.27e-12	3.08e-06		7.2748e-05	7.5828e-05
	Ionizing radiation	0.108	0.437	0.0597	2.93e-07	1.42e-07	0.009		0.6047	0.6137
	Ozone formation, human health	0.0154	0.0574	0.00282	2.88e-08	1.39e-08	0.0021		0.07562	0.07772
	Fine particulate matter formation	0.011	0.0428	0.00241	1.81e-08	8.8e-09	0.00143		0.05621	0.05764
	Ozone formation, terrestrial ecosystems	0.0164	0.0586	0.00288	2.97e-08	1.44e-08	0.00214		0.07788	0.08002
	Terrestrial acidification	0.0293	0.113	0.00494	2.87e-08	1.39e-08	0.00564		0.14724	0.15288
	Freshwater eutrophication	0.00159	0.00533	0.000395	2.65e-09	1.28e-09	0.000409		0.007315	0.007724
	Marine eutrophication	0.000942	0.000374	5.28e-05	3.77e-10	1.83e-10	0.000894		0.0013688	0.0022628
	Terrestrial ecotoxicity	19.5	149	7.99	7.36e-05	3.57e-05	3.98		176.49	180.47
	Freshwater ecotoxicity	0.334	0.341	0.0806	2.11e-05	1.02e-05	0.0583		0.755631	0.813921
	Marine ecotoxicity	0.427	0.526	0.106	2.64e-05	1.28e-05	0.0607		1.05904	1.11973
	Human carcinogenic toxicity	0.206	0.48	0.0434	3.52e-05	1.7e-05	0.0323		0.729452	0.761735
	Human non-carcinogenic toxicity	6.83	14.2	1.42	0.000375	0.000182	1.42		22.4506	23.8704
	Land use	0.0711	0.181	0.021	2.86e-07	1.39e-07	0.422		0.2731	0.6951
	Mineral resource scarcity	0.0526	0.0139	0.00533	2.7e-07	1.31e-07	0.00508		0.0718304	0.0769103
	Fossil resource scarcity	2.67	12.1	0.473	2.64e-06	1.28e-06	0.155		15.243	15.398
	Water consumption	0.0754	0.0673	0.0266	1.28e-07	6.2e-08	0.132		0.1693	0.3013

## Sheet: Figure 5A
Figure 5A
CIELAB color space analysis of enzymatically or photolytically dyed denim
		L*	a*	b*			a*					b*
		M	N	E	S	W	M	N	E	S	W	M	N	E	S	W
	Enzymatic	70.6	70.8	71.2	71.5	70.2	-5.6	-5.9	-5.8	-5.8	-5.9	-3.7	-3.4	-3.2	-2.6	-2.8
	Photolytic	57.5	57.2	54.7	54.5	53.3	-3.2	-3.3	-3.1	-3.2	-3.2	-11.9	-11.6	-11.9	-12.1	-12.3

## Sheet: Figure 6B
Figure 6B
LCA mid points of dyeing
	Impact	A6	B6	C6	Conventional_Dyeing	Enzymatic_Dyeing	Photolytic_Dyeing
	Global warming	0.986	0.0439	0.166	0.986	0.0439	0.166
	Stratospheric ozone depletion	2.92e-07	9.1e-08	9.6e-08	2.92e-07	9.1e-08	9.6e-08
	Ionizing radiation	0.0288	0.00137	0.0811	0.0288	0.00137	0.0811
	Ozone formation, human health	0.00128	0.000108	0.000306	0.00128	0.000108	0.000306
	Fine particulate matter formation	0.000868	0.000108	0.000256	0.000868	0.000108	0.000256
	Ozone formation, terrestrial ecosystems	0.00132	0.000109	0.000309	0.00132	0.000109	0.000309
	Terrestrial acidification	0.00242	0.000327	0.000645	0.00242	0.000327	0.000645
	Freshwater eutrophication	0.000122	1.7e-05	0.000159	0.000122	1.7e-05	0.000159
	Marine eutrophication	9.43e-06	2.15e-05	1.13e-05	9.43e-06	2.15e-05	1.13e-05
	Terrestrial ecotoxicity	1.66	0.168	0.209	1.66	0.168	0.209
	Freshwater ecotoxicity	0.00965	0.00313	0.00752	0.00965	0.00313	0.00752
	Marine ecotoxicity	0.0143	0.00386	0.00998	0.0143	0.00386	0.00998
	Human carcinogenic toxicity	0.012	0.00207	0.00974	0.012	0.00207	0.00974
	Human non-carcinogenic toxicity	0.258	0.0544	0.217	0.258	0.0544	0.217
	Land use	0.0106	0.0108	0.00595	0.0106	0.0108	0.00595
	Mineral resource scarcity	0.000588	0.000411	0.000318	0.000588	0.000411	0.000318
	Fossil resource scarcity	0.328	0.0094	0.0438	0.328	0.0094	0.0438
	Water consumption	0.00483	0.00569	0.0142	0.00483	0.00569	0.0142

## Sheet: Supp. Fig 1D
Supplementary Fig. 1D
Effect of buffer minimization on PtUGT1 Mut 87 activity
				DCP-Glucoside Peak Area
				Time [min]
				10	20	30	60	120
		Samples	Buffer 44 mM - 1	0.1079	0.2057	0.3065	0.4601	0.509
			Buffer 44 mM - 2	0.1212	0.2434	0.3331	0.4803	0.5029
			Buffer 5 mM - 1	0.1027	0.1839	0.2761	0.4386	0.4766
			Buffer 5 mM - 2	0.0889	0.1784	0.2672	0.4216	0.5199
			Buffer 1 mM - 1	0.1054	0.1802	0.2544	0.3864	0.4504
			Buffer 1 mM - 2	0.091	0.1813	0.2544	0.4008	0.4973
			No Buffer- 1	0.0947	0.1702	0.1955	0.3053	0.4254
			No Buffer - 2	0.0744	0.1398	0.1988	0.2933	0.5067
				Time [min]
				10	20	30	60	120
	Samples	Buffer 44 mM	Mean	0.11455	0.22455	0.3198	0.4702	0.50595
			Std. Dev	0.00940452	0.0266579	0.018809	0.0142836	0.00431335
		Buffer 5 mM	Mean	0.0958	0.18115	0.27165	0.4301	0.49825
			Std. Dev	0.00975807	0.00388909	0.00629325	0.0120208	0.0306177
		Buffer 1 mM	Mean	0.0982	0.18075	0.2544	0.3936	0.47385
			Std. Dev	0.0101823	0.000777817	0	0.0101823	0.0331633
		No Buffer	Mean	0.08455	0.155	0.19715	0.2993	0.46605
			Std. Dev	0.0143543	0.021496	0.00233345	0.00848528	0.0574878

## Sheet: Supp. Fig 1E
Supplementary Fig. 1E
Turnover number on PtUGT2 Mut 87 on indican synthesis
				Turnover number
				Time [Hours]
				0	0.25	0.5	0.75	1	1.25	2	3	4	24
		Samples	Mut 87 5ug (1:80) - 1	0	7126.42	15278.2	20001.3	25978.3	30009.5	52104.8	71012.8	86493	241739
			Mut 87 5ug (1:80) - 2	0	6664.77	13656.9	16750.8	21420.7	28433	48383.8	66227	79842.6	264503
			Mut 87 10ug (1:40) - 1	0	6258.96	12251.6	15453.9	18342.5	25981.8	41241.8	54902.7	62458.4	126902
			Mut 87 10ug (1:40) - 2	0	5972.15	12734.8	15654.7	18099.4	23788.7	40307.1	52196.7	61024.6	122653
			Mut 87 20ug (1:20) - 1	0	5364.13	10948.4	13207.8	15342.4	20322	29752.2	36788.8	41385.9	70718.1
			Mut 87 20ug (1:20) - 2	0	5803.24	10124.1	12034.7	15989.4	19322.8	28251.6	33277	36607	60764
			Mut 87 20ug (1:10) - 1	0	5734.43	11368.3	13433.6	15777.3	19396	27389.2	32109.7	36695.9	59716.7
			Mut 87 20ug (1:10) - 2	0	5883.49	10532	12949.6	15539	18976.8	26753.8	31300.8	35540.7	50391.7
				Time [Hours]
				0	0.25	0.5	0.75	1	1.25	2	3	4	24
	Samples	Mut 87 5ug (1:80)	Mean	0	6895.6	14467.5	18376.1	23699.5	29221.2	50244.3	68619.9	83167.8	253121
			Std. Dev	0	326.437	1146.45	2298.45	3222.71	1114.76	2631.12	3384.05	4702.54	16096.4
		Mut 87 10ug (1:40)	Mean	0	6115.55	12493.2	15554.3	18220.9	24885.2	40774.4	53549.7	61741.5	124777
			Std. Dev	0	202.806	341.678	141.979	171.917	1550.77	660.873	1913.46	1013.83	3004.65
		Mut 87 20ug (1:20)	Mean	0	5583.69	10536.2	12621.2	15665.9	19822.4	29001.9	35032.9	38996.4	65741
			Std. Dev	0	310.496	582.844	829.485	457.497	706.514	1061.13	2483.24	3379.24	7038.62
		Mut 87 20ug (1:10)	Mean	0	5808.96	10950.1	13191.6	15658.1	19186.4	27071.5	31705.3	36118.3	55054.2
			Std. Dev	0	105.396	591.327	342.235	168.522	296.382	449.286	571.945	816.823	6593.73

[truncated: 20 more sheets: Supp. Fig 3A, Supp. Fig 3B, Supp. Fig 3C, Supp. Fig 3D, Supp. Fig 3E, Supp. Fig 3F, Supp. Fig 3G, Supp. Fig 4A, Supp. Fig 4B, Supp. Fig 4D, Supp. Fig 4E, Suppl. Fig 5D, Suppl. Fig 5E, Supp. Fig 5G, Suppl. Fig 6A, Suppl. Fig 6B, Suppl. Fig 6F, Suppl. Fig 7, Suppl. Fig 8A, Suppl. Fig 8B]
